# Supplementary material for: A Comparison of Measures for Assessing Profile Similarity in Dyads
Source: Psychol Belg. 2024 Jun 25;64(1):72–84. doi: 10.5334/pb.1297 (PMC11212783; doi:10.5334/pb.1297)
Supplement: S2 Appendix. Step 1 measure reviewing. — Overview of the measure reviewing step. [file pb-64-1-1297-s2.xlsx]

## Sheet: Initial selection
Short name	Index	Notes	Try-out value
additive	Additive symmetric chi-squared distance		1323.02
angular	Angular semi-metric		0.701837
avg	Avg(L_1, L_n) distance		178.5
BaroniUrbaniBuser	Baroni-Urbani-Buser similarity		1
bhattacharyya	Bhattacharyya distance		-5.59648
BrayCurtisDist	Bray-Curtis distance		0.425
BrayCurtisSim	Bray-Curtis similarity	complements dist	0.575
burrow	Burrow's Delta		4.54246
canberra	Canberra distance		2.81359
caberraAdkins	Canberra metric, Adkins form		0.468931
cattell	Cattell’s rp		-0.999758
chebyshev	Chebyshev's distance		85
clark	Clark distance		0.551055
cohen	Cohen’s rc		0.893047
cosine	Cosine similarity		0.763657
czekanowski	Czekanowski distance	same as Bray-Curtis	0.425
dice	Dice distance		0.389471
distanceCorr	Distance correlation		0.463412
distanceCov	Distance covariance		5.94834
divergence	Divergence Chi-Squared		3.64394
doubleEntry	Double-entry ICC		-0.748398
ellenberg	Ellenberg similarity		1
euclidean	Euclidean distance		130.782
extendedDiceSim	Extended Dice Similarity	complements dist	0.610529
fidelity	Fidelity similarity		269.476
gamma	Gamma correlation coefficient		-0.333333
gleason	Gleason similarity		1
gower	Gower distance		0.575986
halfrange	Half-range standardized distance		3.27523
harmonicMean	Harmonic mean similarity		232.572
hellinger	Hellinger distance		1.32059
horn	Horn's Index of similarity		1.41324
innerProduct	Inner product similarity		13406
interectionSim	Intersection similarity		0.989247
jaccard	Jaccard similarity	same as kohonen	0.439397
jeffreys	Jeffrey's distance		427.652
jensen	Jensen difference		47.9614
jensenshannon	Jensen-Shannon distance	same as previous	47.9614
Kdivergence	K Divergence		186.221
kendallCorr	Kendall's tau rank correlation		-0.308607
kendallCov	Kendall's tau rank covariance		-8
kohonen	Kohonen similarity		0.439397
kulczynski1	Kulczynski distance 1		1.47826
kulczynski2	Kulczynski similarity 2		25.1016
kullback	Kullback-Leibler		-110.935
kumarHassebrook	Kumar-Hassebrook (PCE) similarity	same as kohonen	0.439397
kumarJohnson	Kumar-Johnson		1831.04
lorentzian	Lorentzian distance		20.4871
manhattan	Manhattan distance		272
matusita	Matusita distance		NaN
maximumScaled	Maximum scaled difference		53.3021
mccraeCoeff	McCrae's coefficient of profile agreement		2358.13
mccraeIndex	McCrae's index of profile agreement		1
meanCensoredEuclidean	Mean censored Euclidean distance		53.3916
meanCharacter	Mean character distance		45.3333
morisita	Morisita's index of similarity		0.75942
morisitaHorn	Morisita-Horn Index of Similarity		0.748911
motykaDist	Motyka distance		0.2875
motykaSim	Motyka similarity	complements dist	0.7125
neyman	Neyman chi-squared distance		1113.87
nonintersection	Non-intersection distance	complements intersection	0.0107527
orloci	Orloci distance		0.687521
pearsonChi	Pearson chi-squared distance		209.15
pearsonCorr	Pearson correlation		-0.432311
pearsonCov	Pearson covariance		-133.6
penroseShape	Penrose shape distance		71.6473
penroseSize	Penrose size distance		666.261
precision	Precision		-0.00748503
probabilistic	Probabilistic symmetric chi-squared distance		349.711
roberts	Roberts similarity		0.476794
ruzicka	Ruzicka similarity		0.403509
scaledEuclidean	Scaled Euclidean distance		13.0797
soergel	Soergel distance		0.596491
sorensen	Sørensen distance	same as Bray-Curtis	0.425
spearmanCorr	Spearman correlation		-0.338823
spearmanCov	Spearman covariance		-1.1
squaredChi	Squared chi-squared distance		174.856
squaredChord	Squared-Chord distance		101.047
squaredEuclidean	Squared Euclidean Distance		17104
statistical	Statisitcal or Standardized distance	same as scaled euclidean	13.0797
symmetricDistance	Symmetric χ2-distance		0.75869
symmetricMeasure	Symmetric χ2-measure		151.896
taneja	Taneja distance		58.9517
tanimoto	Tanimoto distance	same as Soergel	0.596491
tauStar	Tau Star		0.12963
topsoe	Topsøe distance		95.9228
wavehedges	Wave-Hedges distance		3.44391
whittaker	Whittaker index of association		2.20847

## Sheet: Pre-processing
Short name	Index	Try-out value		Raw n	Raw mean	Centered n	Centered mean		Raw n	Raw mean	Centered n	Centered mean		Raw n	Raw mean	Centered n	Centered mean		Useful for # data sets
angular	Angular semi-metric	0.701837		5146	0.343	5150	1.354		5266	0.788	5314	1.524		101	0.316	101	1.49		3
avg	Avg(L_1, L_n) distance	178.5		5150	54.727	5150	48.757		5314	10.189	5314	6.001		101	3.772	101	3.886		3
cattell	Cattell’s rp	-0.999758		5150	-0.953	5150	-0.96		5314	-0.197	5314	0.313		101	0.329	101	0.33		3
chebyshev	Chebyshev's distance	85		5150	32.608	5150	28.765		5314	3.76	5314	2.372		101	2.05	101	2.088		3
cohen	Cohen’s rc	0.893047		5150	0.854	5150	0.179		5314	0.981	5314	0.043		101	0.989	101	0.068		3
cosine	Cosine similarity	0.763657		5146	0.904	5150	0.179		5268	0.681	5314	0.043		101	0.937	101	0.068		3
distanceCorr	Distance correlation	0.463412		5146	0.884	5150	0.73		5314	0.527	5314	0.488		101	0.826	101	0.695		3
distanceCov	Distance covariance	5.94834		5150	22.763	5150	5.677		5314	0.649	5314	0.212		101	1.309	101	0.423		3
doubleEntry	Double-entry ICC	-0.748398		5150	0.711	5150	0.06		5314	0.269	5314	-0.037		101	0.707	101	-0.018		3
euclidean	Euclidean distance	130.782		5150	42.705	5150	37.449		5314	6.506	5314	3.728		101	2.974	101	2.965		3
extendedDiceSim	Extended Dice Similarity	0.610529		5150	0.854	5150	0.159		5314	0.635	5314	0.037		101	0.93	101	0.072		3
gamma	Gamma correlation coefficient	-0.333333		5146	0.649	5150	0.134		5260	0.472	5314	0.035		101	0.81	101	0.105		3
innerProduct	Inner product similarity	13406		5150	8748.13	5150	291.657		5314	45.683	5314	0.447		101	71.594	101	0.604		3
kendallCorr	Kendall's tau rank correlation	-0.308607		5146	0.582	5150	0.134		5260	0.352	5314	0.031		101	0.684	101	0.105		3
kendallCov	Kendall's tau rank covariance	-8		5150	13.949	5150	4.003		5314	27.314	5314	3.599		101	14.931	101	3.149		3
kohonen	Kohonen similarity	0.439397		5150	0.778	5150	0.167		5314	0.499	5314	0.042		101	0.876	101	0.107		3
lorentzian	Lorentzian distance	20.4871		5150	11.636	5150	11.937		5314	8.334	5314	5.99		101	3.16	101	3.358		3
manhattan	Manhattan distance	272		5150	76.847	5150	68.749		5314	16.617	5314	9.63		101	5.495	101	5.684		3
mccraeCoeff	McCrae's coefficient of profile agreement	2358.13		5150	0.957	5150	-0.202		5314	0.77	5314	0.134		101	0.994	101	0.099		3
mccraeIndex	McCrae's index of profile agreement	1		5150	2094.73	5150	-51.251		5314	7.28	5314	0.419		101	18.535	101	0.212		3
meanCensoredEuclidean	Mean censored Euclidean distance	53.3916		5150	19.425	5150	15.289		5314	2.242	5314	1.126		101	1.214	101	1.21		3
meanCharacter	Mean character distance	45.3333		5150	12.808	5150	11.458		5314	1.385	5314	0.803		101	0.916	101	0.947		3
morisitaHorn	Morisita-Horn Index of Similarity	0.748911		5146	0.893	5150	0.245		5268	0.651	5314	0.081		101	0.933	101	0.166		3
morisita	Morisita's index of similarity	0.75942		5146	0.903	5150	0.238		5240	0.879	5306	-0.051		101	1.159	101	0.135		3
orloci	Orloci distance	0.687521		5146	0.336	5150	1.18		5266	0.76	5314	1.359		101	0.313	101	1.295		3
pearsonCorr	Pearson correlation	-0.432311		5146	0.807	5150	0.179		5260	0.404	5314	0.034		101	0.774	101	0.049		3
pearsonCov	Pearson covariance	-133.6		5150	903.165	5150	52.117		5314	1.257	5314	0.028		101	3.172	101	0.102		3
penroseShape	Penrose shape distance	71.6473		5150	37.224	5150	33.233		5314	5.734	5314	3.472		101	2.715	101	2.708		3
penroseSize	Penrose size distance	666.261		5150	188.235	5150	168.4		5314	57.562	5314	33.36		101	13.46	101	13.923		3
spearmanCorr	Spearman correlation	-0.338823		5146	0.679	5150	0.163		5260	0.39	5314	0.035		101	0.75	101	0.112		3
spearmanCov	Spearman covariance	-1.1		5150	2.08	5150	0.57		5314	3.69	5314	0.428		101	2.201	101	0.393		3
squaredEuclidean	Squared Euclidean Distance	17104		5150	2553.06	5150	1972.6		5314	47.227	5314	16.613		101	11.238	101	11.126		3
tauStar	Tau Star	0.12963		5150	0.23	5150	0.244		5314	0.045	5314	0.009		101	0.223	101	0.067		3
BrayCurtisSim	Bray-Curtis similarity	0.575		5150	0.749	5150	-5.478		5314	0.544	5314	-Inf		101	0.852	101	1.211		2
burrow	Burrow's Delta	4.54246		5150	0.89	5150	0.857		3516	1.275	3316	1.06		101	0.896	101	0.931		2
ellenberg	Ellenberg similarity	1		5150	0.909	5150	0.958		5314	0.584	5314	6.02185e+12		101	1	101	1		2
gleason	Gleason similarity	1		5150	0.945	5150	1.23		5314	0.706	5314	4.92226e+13		101	1	101	1		2
gower	Gower distance	0.575986		5150	0.175	5150	0.153		3516	0.409	3316	0.258		101	0.184	101	0.188		2
halfrange	Half-range standardized distance	3.27523		5150	1.129	5150	0.969		3516	3.518	3316	2.212		101	1.197	101	1.181		2
intersection	Intersection similarity	0.989247		5146	0.876	5150	1.108		5268	0.729	5314	-Inf		101	0.911	101	3.922		2
maximumScaled	Maximum scaled difference	53.3021		5150	6.523	5150	6.03		3516	8.399	3316	7.692		101	5.044	101	4.983		2
motykaSim	Motyka similarity	0.7125		5150	0.626	5150	3.739		5314	0.728	5314	-11605060387177		101	0.574	101	0.394		2
ruzicka	Ruzicka similarity	0.403509		5150	0.624	5150	3.007		5314	0.396	5314	-8.26301e+13		101	0.751	101	-2.979		2
scaledEuclidean	Scaled Euclidean distance	13.0797		5150	2.846	5150	2.671		3516	5.426	3316	4.491		101	2.864	101	2.859		2
soergel	Soergel distance	0.596491		5150	0.376	5150	-2.007		5314	0.604	5314	8.26301e+13		101	0.249	101	3.979		2
additive	Additive symmetric chi-squared distance	1323.02		3491	Inf	5150	Inf		1840	Inf	3232	Inf		101	10.172	101	-0.477		1
canberra	Canberra distance	2.81359		3491	2.874	5150	3.971		1840	6.713	3232	9.382		101	1.016	101	3.502		1
canberraAdkins	Canberra metric, Adkins form	0.468931		3491	Inf	5150	0.672		1840	Inf	3232	1.357		101	0.169	101	0.584		1
clark	Clark distance	0.551055		3491	0.567	5150	0.731		1840	0.662	3232	0.839		101	0.229	101	0.695		1
divergence	Divergence Chi-Squared	3.64394		3491	4.43	5150	Inf		1840	11.482	3232	Inf		101	0.748	101	73.88		1
harmonicMean	Harmonic mean similarity	232.572		3491	141.085	5150	Inf		1840	16.562	3232	-Inf		101	17.326	101	0.934		1
kulczynski2	Kulczynski similarity 2	25.1016		5146	27.858	5150	-6.6348e+12		5268	85.947	5314	-Inf		101	30.87	101	132.955		1
neyman	Neyman chi-squared distance	1113.87		3491	Inf	5150	Inf		1840	Inf	3232	Inf		101	5.541	101	-0.556		1
pearsonChi	Pearson chi-squared distance	209.15		3491	Inf	5150	Inf		1840	Inf	3232	Inf		101	4.631	101	0.079		1
probabilistic	Probabilistic symmetric chi-squared distance	349.711		3491	94.823	5150	Inf		1840	29.449	3232	Inf		101	3.785	101	-3.737		1
roberts	Roberts similarity	0.476794		3491	0.644	5150	NA		1840	0.481	3232	NA		101	0.775	101	0.662		1
squaredChi	Squared chi-squared distance	174.856		3491	47.411	5150	Inf		1840	14.725	3232	Inf		101	1.892	101	-1.869		1
symmetricMeasure	Symmetric χ2-measure	151.896		3489	76.767	5150	Inf		1830	23.823	3224	NA		101	3.286	101	-3.483		1
wavehedges	Wave-Hedges distance	3.44391		3491	3.359	5150	Inf		1840	7.431	3232	Inf		101	1.505	101	5.715		1
whittaker	Whittaker index of association	2.20847		5146	1.252	5150	1.07431e+12		5268	5.561	5306	3737922938602240		101	0.937	101	40.574		1
BaroniUrbaniBuser	Baroni-Urbani-Buser similarity	1		5040	0.782	1565	-0.054		5314	0.621	158	0.35		101	0.848	5	0.451		0
bhattacharyya	Bhattacharyya distance	-5.59648		5150	Inf	684	-3.722		5314	3.229	0			101	0.903	0			0
fidelity	Fidelity similarity	269.476		5150	142.461	684	51.421		5314	13.36	286	1.992		101	17.767	6	6.348		0
hellinger	Hellinger distance	1.32059		5146	1.198	116	1.664		5268	3.564	16	3.496		101	0.677	0			0
horn	Horn's Index of similarity	1.41324		1706	1.26	5	0.885		218	0.753	0			101	0.699	0			0
jeffreys	Jeffrey's distance	427.652		3491	Inf	655	NA		1840	Inf	6	-Inf		101	4.143	6	1.479		0
jensen	Jensen difference	47.9614		1706	10.662	5	6.521		218	1.506	0			101	0.494	0			0
	K Divergence	186.22		5150	-Inf	85	47.61		5314	-Inf	16	-Inf		101	19.831	6	-0.471		0
kulczynski1	Kulczynski distance 1	1.47826		5150	Inf	5150	-0.489		5314	Inf	5314	-0.519		101	Inf	101	-0.601		0
	Kullback Leibler	-111		2566	Inf	615	Inf		1286	Inf	0			101	1.645	0			0
kumarJohnson	Kumar-Johnson	1831.04		3491	Inf	684	Inf		1840	Inf	66	Inf		101	12.01	6	12.549		0
precision	Precision	-0.00748503		5150	Inf	5150	0.042		5314	Inf	5314	-22.076		101	Inf	101	-4.961		0
squaredChord	Squared-Chord distance	101.047		5150	31.002	5	13.843		5314	11.546	0			101	1.01	0			0
symmetricDistance	Symmetric χ2-distance	0.75869		3489	0.636	2111	5.09111e+10		1830	1.056	1620	Inf		101	0.382	46	6.579		0
taneja	Taneja distance	58.9517		3491	Inf	5	8.327		1840	Inf	0			101	0.542	0			0
topsoe	Topsøe distance	95.9228		1706	21.323	613	-0.485		218	3.012	0			101	0.987	6	0.356		0

## Sheet: Further inspection
Short name	Index	Try-out value	Raw n	Raw mean	Centered n	Centered mean	Raw n	Raw mean	Centered n	Centered mean	Raw n	Raw mean	Centered n	Centered mean	Can be used for score vectors?
angular	Angular semi-metric	0.701837	5146	0.343	5150	1.354	5266	0.788	5314	1.524	101	0.316	101	1.49	yes
avg	Avg(L_1, L_n) distance	178.5	5150	54.727	5150	48.757	5314	10.189	5314	6.001	101	3.772	101	3.886	yes
BrayCurtisSim	Bray-Curtis similarity	0.575	5150	0.749	5150	-5.478	5314	0.544	5314	-Inf	101	0.852	101	1.211	yes
burrow	Burrow's Delta	4.54246	5150	0.89	5150	0.857	3516	1.275	3316	1.06	101	0.896	101	0.931	yes
cattell	Cattell’s rp	-0.999758	5150	-0.953	5150	-0.96	5314	-0.197	5314	0.313	101	0.329	101	0.33	yes
chebyshev	Chebyshev's distance	85	5150	32.608	5150	28.765	5314	3.76	5314	2.372	101	2.05	101	2.088	yes
cohen	Cohen’s rc	0.893047	5150	0.854	5150	0.179	5314	0.981	5314	0.043	101	0.989	101	0.068	yes
cosine	Cosine similarity	0.763657	5146	0.904	5150	0.179	5268	0.681	5314	0.043	101	0.937	101	0.068	yes
distanceCorr	Distance correlation	0.463412	5146	0.884	5150	0.73	5314	0.527	5314	0.488	101	0.826	101	0.695	yes
distanceCov	Distance covariance	5.94834	5150	22.763	5150	5.677	5314	0.649	5314	0.212	101	1.309	101	0.423	yes
doubleEntry	Double-entry ICC	-0.748398	5150	0.711	5150	0.06	5314	0.269	5314	-0.037	101	0.707	101	-0.018	yes
ellenberg	Ellenberg similarity	1	5150	0.909	5150	0.958	5314	0.584	5314	6.02185e+12	101	1	101	1	>75% of values = 1, little differentiation possible
euclidean	Euclidean distance	130.782	5150	42.705	5150	37.449	5314	6.506	5314	3.728	101	2.974	101	2.965	yes
extendedDiceSim	Extended Dice Similarity	0.610529	5150	0.854	5150	0.159	5314	0.635	5314	0.037	101	0.93	101	0.072	yes
gamma	Gamma correlation coefficient	-0.333333	5146	0.649	5150	0.134	5260	0.472	5314	0.035	101	0.81	101	0.105	yes
gleason	Gleason similarity	1	5150	0.945	5150	1.23	5314	0.706	5314	4.92226e+13	101	1	101	1	>75% of values = 1, little differentiation possible
gower	Gower distance	0.575986	5150	0.175	5150	0.153	3516	0.409	3316	0.258	101	0.184	101	0.188	yes
halfrange	Half-range standardized distance	3.27523	5150	1.129	5150	0.969	3516	3.518	3316	2.212	101	1.197	101	1.181	yes
innerProduct	Inner product similarity	13406	5150	8748.13	5150	291.657	5314	45.683	5314	0.447	101	71.594	101	0.604	yes
intersection	Intersection similarity	0.989247	5146	0.876	5150	1.108	5268	0.729	5314	-Inf	101	0.911	101	3.922	yes
kendallCorr	Kendall's tau rank correlation	-0.308607	5146	0.582	5150	0.134	5260	0.352	5314	0.031	101	0.684	101	0.105	yes
kendallCov	Kendall's tau rank covariance	-8	5150	13.949	5150	4.003	5314	27.314	5314	3.599	101	14.931	101	3.149	yes
kohonen	Kohonen similarity	0.439397	5150	0.778	5150	0.167	5314	0.499	5314	0.042	101	0.876	101	0.107	yes
lorentzian	Lorentzian distance	20.4871	5150	11.636	5150	11.937	5314	8.334	5314	5.99	101	3.16	101	3.358	yes
manhattan	Manhattan distance	272	5150	76.847	5150	68.749	5314	16.617	5314	9.63	101	5.495	101	5.684	yes
maximumScaled	Maximum scaled difference	53.3021	5150	6.523	5150	6.03	3516	8.399	3316	7.692	101	5.044	101	4.983	yes
mccraeCoeff	McCrae's coefficient of profile agreement	2358.13	5150	0.957	5150	-0.202	5314	0.77	5314	0.134	101	0.994	101	0.099	yes
mccraeIndex	McCrae's index of profile agreement	1	5150	2094.73	5150	-51.251	5314	7.28	5314	0.419	101	18.535	101	0.212	yes
meanCensoredEuclidean	Mean censored Euclidean distance	53.3916	5150	19.425	5150	15.289	5314	2.242	5314	1.126	101	1.214	101	1.21	yes
meanCharacter	Mean character distance	45.3333	5150	12.808	5150	11.458	5314	1.385	5314	0.803	101	0.916	101	0.947	yes
morisita	Morisita's index of similarity	0.75942	5146	0.903	5150	0.238	5240	0.879	5306	-0.051	101	1.159	101	0.135	yes
morisitaHorn	Morisita-Horn Index of Similarity	0.748911	5146	0.893	5150	0.245	5268	0.651	5314	0.081	101	0.933	101	0.166	yes
motykaSim	Motyka similarity	0.7125	5150	0.626	5150	3.739	5314	0.728	5314	-11605060387177	101	0.574	101	0.394	yes
orloci	Orloci distance	0.687521	5146	0.336	5150	1.18	5266	0.76	5314	1.359	101	0.313	101	1.295	yes
pearsonCorr	Pearson correlation	-0.432311	5146	0.807	5150	0.179	5260	0.404	5314	0.034	101	0.774	101	0.049	yes
pearsonCov	Pearson covariance	-133.6	5150	903.165	5150	52.117	5314	1.257	5314	0.028	101	3.172	101	0.102	yes
penroseShape	Penrose shape distance	71.6473	5150	37.224	5150	33.233	5314	5.734	5314	3.472	101	2.715	101	2.708	yes
penroseSize	Penrose size distance	666.261	5150	188.235	5150	168.4	5314	57.562	5314	33.36	101	13.46	101	13.923	yes
ruzicka	Ruzicka similarity	0.403509	5150	0.624	5150	3.007	5314	0.396	5314	-8.26301e+13	101	0.751	101	-2.979	yes
scaledEuclidean	Scaled Euclidean distance	13.0797	5150	2.846	5150	2.671	3516	5.426	3316	4.491	101	2.864	101	2.859	yes
soergel	Soergel distance	0.596491	5150	0.376	5150	-2.007	5314	0.604	5314	8.26301e+13	101	0.249	101	3.979	yes
spearmanCorr	Spearman correlation	-0.338823	5146	0.679	5150	0.163	5260	0.39	5314	0.035	101	0.75	101	0.112	yes
spearmanCov	Spearman covariance	-1.1	5150	2.08	5150	0.57	5314	3.69	5314	0.428	101	2.201	101	0.393	yes
squaredEuclidean	Squared Euclidean Distance	17104	5150	2553.06	5150	1972.6	5314	47.227	5314	16.613	101	11.238	101	11.126	yes
tauStar	Tau Star	0.12963	5150	0.23	5150	0.244	5314	0.045	5314	0.009	101	0.223	101	0.067	yes

## Sheet: Final selection
Terminology		Color legend
a and b are two score vectors, e.g. a = (1,2,3,4,5) and b = (6,7,8,9,10)		Cluster 1: Differences cluster =
n is the number of elements in the score vectors, needs to be the same for a and b, e.g. n=5		Cluster 2: Miscellaneous cluster =
i indicates the variable in the profile, goes from 1 to n		Cluster 3: Products cluster =
̅ incates the mean being taken, e.g. a̅ = the mean of a = 3
Measure	Formula / Why not selected	Abbreviation	Reference
Additive symmetric chi-squared distance	problematic caveat: division by zero		(Cha, 2007)
Angular semi-metric		angular	(Deza & Deza, 2009)
Avg(L_1, L_n) distance		avg	(Cha, 2007)
Baroni-Urbani-Buser similarity	problematic caveats: division by zero, square root of negative		(Baroni-Urbani & Buser, 1976; Deza & Deza, 2009)
Bhattacharyya distance	problematic caveat: square root of negative		(Bhattacharyya, 1946)
Bray-Curtis distance	complements similarity		(Bray & Curtis, 1957; Deza & Deza, 2009)
Bray-Curtis similarity		BrayCurtisSim	(Bray & Curtis, 1957; Deza & Deza, 2009)
Burrows' Delta		burrow	(Burrows, 2002)
Canberra distance	problematic caveat: division by zero		(Lance & Williams, 1967)
Canberra metric, Adkins form	problematic caveat: division by zero		(Lance & Williams, 1967)
Cattell’s rp		cattell	(Cattell, 1949)
Chebyshev's distance		chebyshev	(Cha, 2007; Deza & Deza, 2009)
Clark distance	problematic caveat: division by zero		(Clark, 1952)
Cohen’s rc		cohen	(Cohen, 1969)
Cosine similarity		cosine	(Deza & Deza, 2009)
Czekanowski distance/similarity	same as Bray-Curtis		(Deza & Deza, 2009)
Dice distance	complements similarity		(Dice, 1945)
Distance correlation		distanceCorr	(Székely et al., 2007)
Distance covariance		distanceCov	(Székely et al., 2007)
Divergence Chi-Squared	problematic caveat: division by zero		(Cha, 2007)
Double-entry ICC		doubleEntry	(Robinson, 1957)
Ellenberg similarity	>75% of values = 1, little differentiation possible		(Ellenberg, 1956)
Euclidean distance		euclidean	(Clairaut, 1741)
Extended dice similarity		extendedDiceSim	(Dice, 1945)
Fidelity similarity	problematic caveat: square root of negative		(Cha, 2007; Deza & Deza, 2009)
Gamma correlation (Goodman-Kruskal)		gamma	(Goodman & Kruskal, 1979)
Gleason similarity	>75% of values = 1, little differentiation possible		(Gleason, 1920)
Gower distance		gower	(Gower, 1971)
Half-range standardized distance		halfrange	(Heiser, 2011)
Harmonic mean similarity	problematic caveat: division by zero		(Cha, 2007; Deza & Deza, 2009)
Hellinger distance	problematic caveat: square root of negative		(Hellinger, 1909)
Horn's Index of similarity	problematic caveat: logarithm of zero		(Horn, 1966)
Inner product similarity		innerProduct	(Cha, 2007)
Intersection similarity		intersection	(Zadeh, 1965)
Jaccard similarity	same as Kohonen		(Jaccard, 1901)
Jeffrey's distance	problematic caveat: logarithm of zero, division by zero		(Jeffreys, 1946)
Jensen difference	problematic caveat: logarithm of zero		(Sibson, 1969)
Jensen-Shannon distance	same as Jensen difference		(Sibson, 1969)
K Divergence	problematic caveat: logarithm of zero, division by zero		(Lin, 1991)
Kendall's tau-b rank correlation		kendallCor	(Kendall, 1938)
Kendall's tau-b rank covariance		kendallCov	(Kendall, 1938)
Kohonen similarity		kohonen	(Deza & Deza, 2009)
Kulczynski similarity 1	problematic caveat: division by zero		(Kulczyński, 1928)
Kulczynski similarity 2	problematic caveat: division by zero		(Kulczyński, 1928)
Kullback-Leibler	problematic caveat: logarithm of zero, division by zero		(Kullback & Leibler, 1951)
Kumar-Hassebrook (PCE) similarity	same as Kohonen		(Kumar & Hassebrook, 1990)
Kumar-Johnson	problematic caveat: square root of negative, division by zero		(Kumar & Johnson, 2005)
Lorentzian distance		lorentzian	(Cha, 2007; Deza & Deza, 2009)
Manhattan distance		manhattan	(Cha, 2007; Deza & Deza, 2009)
Matusita distance	problematic caveat: square root of negative		(Matusita, 1955)
Maximum scaled difference		maximumScaled	(Maxwell & Buddemeier, 2002)
McCrae's coefficient of profile agreement		mccraeCoeff	(McCrae, 1993)
McCrae's index of profile agreement		mccraeIndex	(McCrae, 1993)
Mean censored Euclidean distance		meanCensoredEuclidean	(Deza & Deza, 2009)
Mean character distance		meanCharacter	(Czekanowski, 1909)
Morisita's index of similarity		morisita	(Morisita, 1959)
Morisita-Horn Index of Similarity		morisitaHorn	(Morisita, 1959; Horn, 1966)
Motyka distance	complements similarity		(Motyka, 1947)
Motyka similarity		motykaSim	(Motyka, 1947)
Neyman chi-squared distance	problematic caveat: division by zero		(Neyman, 1949)
Non-intersection distance	complements intersection		(Cha, 2007)
Orloci distance		orloci	(Orloci, 1967)
Pearson chi-squared distance	problematic caveat: division by zero		(Pearson, 1900)
Pearson correlation		pearsonCorr	(Bravais, 1844; Pearson, 1895)
Pearson covariance		pearsonCov	(Bravais, 1844; Pearson, 1895)
Penrose shape distance		penroseShape	(Penrose, 1952)
Penrose size distance		penroseSize	(Penrose, 1952)
Precision	problematic caveat: division by zero		(Dodge, 2006)
Probabilistic symmetric chi-squared distance	problematic caveat: division by zero		(Cha, 2007; Deza & Deza, 2009)
Roberts similarity	problematic caveat: division by zero		(Roberts, 1986)
Ruzicka similarity		ruzicka	(Ružička, 1958)
Scaled Euclidean distance		scaledEuclidean	(Deza & Deza, 2009)
Soergel distance		soergel	(Deza & Deza, 2009)
Sørensen distance	same as Bray-Curtis		(Sørensen, 1948)
Spearman correlation		spearmanCorr	(Spearman, 1904)
Spearman covariance		spearmanCov	(Spearman, 1904)
Squared chi-squared distance	problematic caveat: division by zero		(Cha, 2007; Deza & Deza, 2009)
Squared-Chord distance	problematic caveat: square root of negative		(Cha, 2007; Deza & Deza, 2009)
Squared Euclidean Distance		squaredEuclidean	(Cha, 2007; Deza & Deza, 2009)
Statisitcal or Standardized distance	same as scaled euclidean		(Deza & Deza, 2009)
Symmetric χ2-distance	problematic caveat: division by zero, square root of negative		(Deza & Deza, 2009)
Symmetric χ2-measure	problematic caveat: division by zero		(Deza & Deza, 2009)
Taneja distance	problematic caveat: logarithm of zero, square root of negative		(Taneja, 1995)
Tanimoto distance	same as Soergel		(Tanimoto, 1958)
Tau Star		tauStar	(Bergsma & Dassios, 2014)
Topsøe distance	problematic caveat: logarithm of zero, division by zero		(Topsoe, 2000)
Wave-Hedges distance	problematic caveat: division by zero		(Hedges, 1976)
Whittaker index of association	problematic caveat: division by zero		(Whittaker, 1952)
Reference list
Baroni-Urbani, C., & Buser, M. W. (1976). Similarity of Binary Data. Systematic Biology, 25(3), 251–259. https://doi.org/10.2307/2412493
Bergsma, W., & Dassios, A. (2014). A consistent test of independence based on a sign covariance related to Kendall’s tau. Bernoulli, 20(2). https://doi.org/10.3150/13-BEJ514
Bhattacharyya, A. (1946). On a Measure of Divergence between Two Multinomial Populations. Sankhyā: The Indian Journal of Statistics (1933-1960), 7(4), 401–406.
Bravais, A. (1844). Analyse mathématique sur les probabilités des erreurs de situation d’un point. Impr. Royale. http://www.mdz-nbn-resolving.de/urn/resolver.pl?urn=urn:nbn:de:bvb:12-bsb10053322-5
Bray, J. R., & Curtis, J. T. (1957). An Ordination of the Upland Forest Communities of Southern Wisconsin. Ecological Monographs, 27(4), 326–349. https://doi.org/10.2307/1942268
Burrows, J. (2002). ‘Delta’: A Measure of Stylistic Difference and a Guide to Likely Authorship. Literary and Linguistic Computing, 17(3), 267–287. https://doi.org/10.1093/llc/17.3.267
Cattell, R. B. (1949). Rpand other coefficients of pattern similarity. Psychometrika, 14(4), 279–298. https://doi.org/10.1007/BF02289193
Cha, S.-H. (2007). Comprehensive Survey on Distance/Similarity Measures between Probability Density Functions. International Journal of Mathematical Models and Methods in Applied Sciences, 1(4), Article 4.
Clairaut, A. (1741). Éléments de Géométrie. Lambert et Durand.
Clark, P. J. (1952). An Extension of the Coefficient of Divergence for Use with Multiple Characters. Copeia, 1952(2), 61–64. https://doi.org/10.2307/1438532
Cohen, J. (1969). rc: A profile similarity coefficient invariant over variable reflection. Psychological Bulletin, 71(4), 281–284. https://doi.org/10.1037/h0026865
Czekanowski, J. (1909). Zur differential Diagnose der Neandertalgruppe. Korrespondenz-Blatt Der Deutschen Gesellschaft Fur Anthropologie, 40, 44–47.
Deza, E., & Deza, M. M. (2009). Encyclopedia of Distances. Springer Berlin Heidelberg. https://doi.org/10.1007/978-3-642-00234-2
Dice, L. R. (1945). Measures of the Amount of Ecologic Association Between Species. Ecology, 26(3), 297–302. https://doi.org/10.2307/1932409
Dodge, Y. (Ed.). (2006). The Oxford dictionary of statistical terms (First published in paperback 2006). Oxford University Press.
Ellenberg, H. (1956). Aufgaben und Methoden der Vegetationskunde. Einfuhrung in Die Phytologie, 4. https://cir.nii.ac.jp/crid/1573668924482426112
Gleason, H. A. (1920). Some Applications of the Quadrat Method. Bulletin of the Torrey Botanical Club, 47(1), 21–33. https://doi.org/10.2307/2480223
Goodman, L. A., & Kruskal, W. H. (1954). Measures of association for cross classifications. Journal of the American Statistical Association, 49, 732–769. https://doi.org/10.2307/2281536
Gower, J. C. (1971). A General Coefficient of Similarity and Some of Its Properties. Biometrics, 27(4), 857–871. https://doi.org/10.2307/2528823
Hedges, T. (1976). An empirical modification to linear wave theory. Ice Proceedings, 61, 575–579. https://doi.org/10.1680/iicep.1976.3408
Heiser, W. (2011, May 31). Clustering, Part 1: Proximity Measures & Hierarchical Clustering [Lecture].
Hellinger, E. (1909). Neue Begründung der Theorie quadratischer Formen von unendlichvielen Veränderlichen. Journal für die reine und angewandte Mathematik, 1909(136), 210–271. https://doi.org/10.1515/crll.1909.136.210
Horn, H. S. (1966). Measurement of “Overlap” in Comparative Ecological Studies. The American Naturalist, 100(914), 419–424. https://doi.org/10.1086/282436
Jaccard, P. (1901). Étude comparative de la distribution florale dans une portion des Alpes et des Jura. Bulletin Del La Société Vaudoise Des Sciences Naturelles, 37, 547–579.
Jeffreys, H. (1946). An invariant form for the prior probability in estimation problems. Proceedings of the Royal Society of London. Series A. Mathematical and Physical Sciences, 186(1007), 453–461. https://doi.org/10.1098/rspa.1946.0056
Kendall, M. G. (1938). A New Measure Of Rank Correlation. Biometrika, 30(1–2), 81–93. https://doi.org/10.1093/biomet/30.1-2.81
Kulczyński, S. (1928). Die pflanzenassoziationen der pieninen (Vol. 3). Imprimerie de l’Université.
Kullback, S., & Leibler, R. A. (1951). On Information and Sufficiency. The Annals of Mathematical Statistics, 22(1), 79–86.
Kumar, B. V. K. V., & Hassebrook, L. (1990). Performance measures for correlation filters. Appl. Opt., 29(20), 2997–3006. https://doi.org/10.1364/AO.29.002997
Kumar, P., & Johnson, A. (2005). On A Symmetric Divergence Measure And Information Inequalities.
Lance, G., & Williams, W. T. (1967). Mixed-Data Classificatory Programs I - Agglomerative Systems. Aust. Comput. J. https://www.semanticscholar.org/paper/Mixed-Data-Classificatory-Programs-I-Agglomerative-Lance-Williams/4072b6353dd761ba0c219a4b860073f08bb3db27
Lin, J. (1991). Divergence measures based on the Shannon entropy. IEEE Transactions on Information Theory, 37(1), 145–151. https://doi.org/10.1109/18.61115
Matusita, K. (1955). Decision Rules, Based on the Distance, for Problems of Fit, Two Samples, and Estimation. The Annals of Mathematical Statistics, 26(4), 631–640.
Maxwell, B. A., & Buddemeier, R. W. (2002). Coastal typology development with heterogeneous data sets. Regional Environmental Change, 3(1), 77–87. https://doi.org/10.1007/s10113-001-0034-8
McCrae, R. R. (1993). Agreement of Personality Profiles Across Observers. Multivariate Behavioral Research, 28(1), 25–40. https://doi.org/10.1207/s15327906mbr2801_2
Meyer, D., & Buchta, C. (2022). Package ‘proxy.’
Morisita, M. (1959). Measuring of interspecific association and similarity between assemblages. Mem Fac Sci Kyushu Univ Ser E Biol, 3, 65–80.
Motyka, J. (1947). O zadaniach i metodach badań geobotanicznych: Sur les buts et les méthodes des recherches géobotaniques. Nakładem Uniwersytetu Marii Curie-Skłodowkiej.
Neyman, J. (1949). Contribution to the Theory of the {χ superscript 2} Test. In Proceedings of the [First] Berkeley Symposium on Mathematical Statistics and Probability (Vol. 1, pp. 239–274). University of California Press. https://projecteuclid.org/ebooks/berkeley-symposium-on-mathematical-statistics-and-probability/Proceedings-of-the-First-Berkeley-Symposium-on-Mathematical-Statistics-and/chapt…
Orloci, L. (1967). An Agglomerative Method for Classification of Plant Communities. Journal of Ecology, 55(1), 193–206. https://doi.org/10.2307/2257725
Pearson, K. (1895). Note on Regression and Inheritance in the Case of Two Parents. Proceedings of the Royal Society of London Series I, 58, 240–242.
Pearson, K. (1900). X. On the criterion that a given system of deviations from the probable in the case of a correlated system of variables is such that it can be reasonably supposed to have arisen from random sampling. The London, Edinburgh, and Dublin Philosophical Magazine and Journal of Science, 50(302), 157–175. https://doi.org/10.1080/14786440009463897
Penrose, L. S. (1952). Distance, Size and Shape. Annals of Eugenics, 17(1), 337–343. https://doi.org/10.1111/j.1469-1809.1952.tb02527.x
Roberts, D. W. (1986). Ordination on the Basis of Fuzzy Set Theory. Vegetatio, 66(3), 123–131.
Robinson, W. S. (1957). The Statistical Measurement of Agreement. American Sociological Review, 22(1), 17–25. https://doi.org/10.2307/2088760
Ružička, M. (1958). Anwendung mathematisch-statisticher Methoden in der Geobotanik (synthetische Bearbeitung von Aufnahmen). Biologia, Bratislava, 13, 647.
Sibson, R. (1969). Information radius. Zeitschrift Für Wahrscheinlichkeitstheorie Und Verwandte Gebiete, 14(2), 149–160. https://doi.org/10.1007/BF00537520
Sørensen, T. (1948). A Method of Establishing Groups of Equal Amplitude in Plant Sociology Based on Similarity of Species Content and Its Application to Analyses of the Vegetation on Danish Commons. Munksgaard in Komm.
Spearman, C. (1904). The Proof and Measurement of Association between Two Things. The American Journal of Psychology, 15(1), 72–101. https://doi.org/10.2307/1412159
Székely, G. J., Rizzo, M. L., & Bakirov, N. K. (2007). Measuring and testing dependence by correlation of distances. The Annals of Statistics, 35(6), 2769–2794. https://doi.org/10.1214/009053607000000505
Taneja, I. J. (1995). New Developments in Generalized Information Measures. In P. W. Hawkes (Ed.), Advances in Imaging and Electron Physics (Vol. 91, pp. 37–135). Elsevier. https://doi.org/10.1016/S1076-5670(08)70106-X
Tanimoto, T. T. (1958). An Elementary Mathematical theory of Classification and Prediction. IBM.
Topsoe, F. (2000). Some inequalities for information divergence and related measures of discrimination. IEEE Transactions on Information Theory, 46(4), 1602–1609. https://doi.org/10.1109/18.850703
Whittaker, R. H. (1952). A Study of Summer Foliage Insect Communities in the Great Smoky Mountains. Ecological Monographs, 22(1), 2–44. https://doi.org/10.2307/1948527
Zadeh, L. A. (1965). Fuzzy sets. Information and Control, 8(3), 338–353. https://doi.org/10.1016/S0019-9958(65)90241-X
