# Supplementary material for: A Comparison of Measures for Assessing Profile Similarity in Dyads
Source: Psychol Belg. 2024 Jun 25;64(1):72–84. doi: 10.5334/pb.1297 (PMC11212783; doi:10.5334/pb.1297)
Supplement: S3 Syntax. Similarity functions. — R syntax with functions for all considered measures. [file pb-64-1-1297-s3.zip]

Archive with 1 entries (1 files):
- pb-64-1-1297-s3.r
