# Supplementary material for: A Comparison of Measures for Assessing Profile Similarity in Dyads
Source: Psychol Belg. 2024 Jun 25;64(1):72–84. doi: 10.5334/pb.1297 (PMC11212783; doi:10.5334/pb.1297)
Supplement: S3 Syntax. Similarity functions. — R syntax with functions for all considered measures. [file pb-64-1-1297-s3.zip › pb-64-1-1297-s3.r]

# ---------- EXAMPLES FOR FUNCTION ARGUMENTS -----------

a <- c(15, 15, 16, 66, 59, 15) # score vector containing ratings on multiple profile items
b <- c(100, 70, 76, 64, 74, 70) # score vector containing ratings on multiple profile items

m <- 50 # midpoint of the used response scale (in Cohen's rc)

matrix <- matrix(c(15, 15, 16, 66, 59, 15, 100, 70, 76, 64, 74, 70,
                    32, 30, 20, 67, 58, 24, 42, 26, 6, 62, 47, 8), 
                 ncol = 12, nrow = 2) # score matrix with
#                   columns representing all profile items of dyad member 1 first and then all profile items of dyad member 2 
#                   rows representing different profile sets
#                   for longitudinal/repeated measures: one matrix per dyad
#                   for cross-sectional: one matrix per sample/group
row <- 1 # indicate in which row of the matrix to find the profiles of interest

# ---------- SIMILARITY FUNCTIONS -----------

# Additive symmetric chi-squared distance
additive <- function(a, b) {
  sum(((a - b)^2*(a + b))/(a * b))
}

# Angular semi-metric
angular <- function(a, b) {
  acos(sum(a * b) / (sqrt(sum(a^2)) * sqrt(sum(b^2))))
}

# Avg(L_1, L_n) distance
avg <- function(a, b) {
  (sum(abs(a - b)) + max(abs(a - b))) / 2
}

# Baroni-Urbani-Buser similarity
BaroniUrbaniBuser <- function(a, b) {
  (sum(pmin(a, b)) + sqrt(sum(pmin(a, b)) * sum(max(a,b) - pmax(a, b)))) /
    (sum(pmax(a, b)) + sqrt(sum(pmin(a, b)) * sum(max(a,b) - pmax(a, b))))
}

# Bhattacharyya distance
bhattacharyya <- function(a, b) {
  sqrt(sum((sqrt(a) - sqrt(b))^2))
}

# Bray-Curtis distance
BrayCurtisDist <- function(a, b) {
  sum(abs(a - b))/sum(a + b)
}

# Bray-Curtis similarity
BrayCurtisSim <- function(a, b) {
  (2 / (length(a) * (mean(a) + mean(b)))) * sum(pmin(a, b))
}

# Burrows's delta
burrow <- function(matrix, row) { # matrix of emo pp1 and pp2 in rows and different emo in cols, row = obs of interest
  k <- ncol(matrix) / 2
  list <- NULL
  for (col in 1:k) {
    diff <- abs(matrix[row, col] - matrix[row, (col + k)]) / sd(rbind(matrix[, col], matrix[, (col + k)]), na.rm = TRUE)
    list <- append(list, diff)
  }
  mean(list)
}

# Canberra distance
canberra <- function(a, b) {
  sum(abs(a - b) / (abs(a) + abs(b)))
}

# Canberra distance Adkins form
canberraAdkins <- function(a, b) {
  (sum(abs(a - b) / (abs(a) + abs(b)))) / (length(a) - sum(append(a, b) == 0))
}

# Cattell rp
cattell <- function(a, b) {
  dof <- (2 - 1) * (length(b) - 1)
  chi <- qchisq(.50, df = dof)
  z <- (2 * chi - (sum(a - b))^2) / (2 * chi + (sum(a - b))^2)
  return(z)
}

# Chebyshev's distance
chebyshev <- function(a, b) {
  max(abs(a - b))
}

# Clark distance
clark <- function(a, b) {
  sqrt(mean(((a - b) / (abs(a) + abs(b)))^2))
}

# Cohen's rc
cohen <- function(a, b, m) { # m is midpoint scale
  (sum(a * b) + (length(a) * m)^2 - m * (sum(a) + sum(b))) / sqrt((sum(a^2) + (length(a) * m)^2 - 2 * m * sum(a)) * (sum(b^2) + (length(a) * m)^2 - 2 * m * sum(b)))
}

# Cosine similarity
cosine <- function(a, b) {
  sum(a * b) / (sqrt(sum(a^2)) * sqrt(sum(b^2)))
}

# Czekanowski distance
czekanowskiDist <- function(a, b) {
  sum(abs(a - b)) / sum(a + b)
}

# Dice distance
diceDist <- function(a, b) {
  sum((a - b)^2) / (sum(a^2) + sum(b^2))
}


distanceCorr <- function(a, b) {
  A <- as.matrix(dist(a, diag = TRUE, upper = TRUE))
  B <- as.matrix(dist(b, diag = TRUE, upper = TRUE))
  
  margmeansA <- apply(A, 1, mean)
  margmeansB <- apply(B, 1, mean)
  grandmeanA <- mean(A)
  grandmeanB <- mean(B)
  
  R <- matrix(rep(margmeansA, each = nrow(A)), nrow = nrow(A), byrow = TRUE)
  C <- matrix(rep(margmeansA, each = nrow(A)), nrow = nrow(A))
  G <- matrix(rep(grandmeanA, each = nrow(A) * ncol(A)), nrow = nrow(A))
  CenteredA <- A - R - C + G
  
  
  R <- matrix(rep(margmeansB, each = nrow(B)), nrow = nrow(B), byrow = TRUE)
  C <- matrix(rep(margmeansB, each = nrow(B)), nrow = nrow(B))
  G <- matrix(rep(grandmeanB, each = nrow(B) * ncol(B)), nrow = nrow(B))
  CenteredB <- B - R - C + G
  
  dcov2 <- sum(CenteredA * CenteredB) / (length(a) * length(b))
  dvar2A <- sum(CenteredA^2) / length(a)^2
  dvar2B <- sum(CenteredB^2) / length(b)^2
  
  dcor2 <- dcov2 / sqrt(dvar2A * dvar2B)
  dcor <- sqrt(dcor2)
  
  return(dcor)
}

# Distance covariance
distanceCov <- function(a, b) {
  A <- as.matrix(dist(a, diag = TRUE, upper = TRUE))
  B <- as.matrix(dist(b, diag = TRUE, upper = TRUE))
  
  margmeansA <- apply(A, 1, mean)
  margmeansB <- apply(B, 1, mean)
  grandmeanA <- mean(A)
  grandmeanB <- mean(B)
  
  R <- matrix(rep(margmeansA, each = nrow(A)), nrow = nrow(A), byrow = TRUE)
  C <- matrix(rep(margmeansA, each = nrow(A)), nrow = nrow(A))
  G <- matrix(rep(grandmeanA, each = nrow(A) * ncol(A)), nrow = nrow(A))
  CenteredA <- A - R - C + G
  
  
  R <- matrix(rep(margmeansB, each = nrow(B)), nrow = nrow(B), byrow = TRUE)
  C <- matrix(rep(margmeansB, each = nrow(B)), nrow = nrow(B))
  G <- matrix(rep(grandmeanB, each = nrow(B) * ncol(B)), nrow = nrow(B))
  CenteredB <- B - R - C + G
  
  dcov2 <- sum(CenteredA * CenteredB) / (length(a) * length(b))
  dcov <- sqrt(dcov2)
  
  return(dcov)
}

# Divergence chi-squared
divergence <- function(a, b) {
  2 * sum((a - b)^2 / (a + b)^2)
}

# Double-entry ICC
doubleEntry <- function(a, b) {
  (sum((append(a, b) - mean(append(a, b))) * (append(b, a) - mean(append(b, a))))) /
    (sqrt(sum((append(a, b) - mean(append(a, b)))^2)) * sqrt(sum((append(b, a) - mean(append(b, a)))^2)))
}

# Ellenberg similarity
ellenberg <- function(a, b) {
  (sum((a + b) * ifelse(a * b == 0, 0, 1))) / (sum((a + b) * (1 + ifelse(a * b == 0, 1, 0))))
}

# Euclidean distance
euclidean <- function(a, b) {
  sqrt(sum((a - b)^2))
}

# Extended Dice similarity
extendedDiceSim <- function(a, b) {
  (2 * sum(a * b)) / (sum(a^2) + sum(b^2))
}

# Fidelity similarity
fidelity <- function(a, b) {
  sum(sqrt(a * b))
}

# Fuzzy Jaccard
fuzzyJaccard <- function(a, b) {
  sum(pmin(a, b) / pmax(a, b))
}

# Gamma correlation from Hmisc-package
library(Hmisc)
gamma <- function(a, b) {
  Hmisc::rcorr.cens(a, b, outx = TRUE)[2]
}

# Gleason similarity
gleason <- function(a, b) {
  (sum((a + b) * ifelse(a * b == 0, 0, 1))) / sum(a + b)
}

# Gower distance
gower <- function(matrix, row) {
  k <- ncol(matrix) / 2
  list <- NULL
  for (col in 1:k) {
    diff <- abs(matrix[row, col] - matrix[row, (col + k)]) / (max(rbind(matrix[, col], matrix[, col + k]), na.rm = T) - min(rbind(matrix[, col], matrix[, col + k]), na.rm = T))
    list <- append(list, diff)
  }
  mean(list)
}

# Half-range
halfrange <- function(matrix, row) {
  k <- ncol(matrix) / 2
  list <- NULL
  for (col in 1:k) {
    diff <- ((matrix[row, col] - matrix[row, (col + k)]) /
               ((max(rbind(matrix[, col], matrix[, col + k]), na.rm = T) - min(rbind(matrix[, col], matrix[, col + k]), na.rm = T)) / 2))^2
    list <- append(list, diff)
  }
  sqrt(sum(list))
}

# Harmonic mean similarity
harmonicMean <- function(a, b) {
  2 * sum((a * b) / (a + b))
}

# Hellinger distance
hellinger <- function(a, b) {
  sqrt(2 * sum((sqrt(a / mean(a)) - sqrt(b / mean(b)))^2))
}

# Horn's index of similarity
horn <- function(a, b) {
  (sum((a + b) * log(a * b, base=10)) - sum(a * log(a, base=10) - sum(b * log(b,base=10)))) /
    (((sum(a) + sum(b)) * log(sum(a) + sum(b))) - sum(sum(a) * log(sum(a), base=10) - sum(sum(b) * log(sum(b), base=10))))
}

# Inner product
innerProduct <- function(a, b) {
  sum(a * b)
}

# Intersection
intersection <- function(a, b) {
  sum(pmin(a, b)) / min(sum(a), sum(b))
}


# Jeffrey's distance
jeffreys <- function(a, b) {
  sum((a - b) * log(a / b))
}

# Jensen difference
jensen <- function(a, b) {
  sum((a * log(a) + b * log(b)) / 2 - ((a + b) / 2) * log((a + b) / 2))
}

# Jensen-Shannon distance
jensenShannon <- function(a, b) {
  0.5 * (sum(a * log(2 * a / (a + b))) + sum(b * log(2 * b / (a + b))))
}

# K divergence
kdivergence <- function(a, b) {
  sum(a + log(2 * a) / (a + b))
}

# Kendall tau correlation
kendallCorr <- function(a, b) {
  cor(a, b, method = "kendall")
}

# Kendall covariance
kendallCov <- function(a, b) {
  cov(a, b, method = "kendall")
}

# Kohonen similarity
kohonen <- function(a, b) {
  sum(a * b) / (sum(a * b) + sum((a - b)^2))
}

# Kulczynski similarity 1
kulczynski1 <- function(a, b) {
  sum(pmin(a, b)) / sum(abs(a - b))
}

# Kulczynski similarity 2
kulczynski2 <- function(a, b) {
  (length(a) / 2) * (1 / mean(a) + 1 / mean(b)) * sum(pmin(a, b))
}

# Kullback-Leibler
kullback <- function(a, b) {
  sum(a * log(a / b))
}

# Kumar-Hassebrook
kumarHassebrook <- function(a, b) {
  sum(a * b) / (sum(a^2) + sum(b^2) - sum(a * b))
}

# Kumar-Johnson
kumarJohnson <- function(a, b) {
  sum(((a^2 - b^2)^2) / (2 * (a * b)^(3 / 2)))
}

# Lorentzian distance
lorentzian <- function(a, b) {
  sum(log(1 + abs(a - b)))
}

# Manhattan distance
manhattan <- function(a, b) {
  sum(abs(a - b))
}

# Matusita's distance
matusita <- function(a, b) {
  sqrt(2 - 2 * sum(sqrt(a * b)))
}

# Maximum scaled difference
maximumScaled <- function(matrix, row) {
  k <- ncol(matrix) / 2
  list <- NULL
  for (col in 1:k) {
    diff <- (matrix[row, col] - matrix[row, (col + k)])^2 / sd(rbind(matrix[, col], matrix[, (col + k)]), na.rm = TRUE)^2
    list <- append(list, diff)
  }
  max(list)
}

# McCrae coefficient of profile agreement
mccraeCoeff <- function(a, b) {
  ((length(a) + 2 * sum(((a + b) / 2)^2) - sum((a - b)^2)) / sqrt(10 * length(a))) / sqrt((length(a) - 2) + ((length(a) + 2 * sum(((a + b) / 2)^2) - sum((a - b)^2)) / sqrt(10 * length(a)))^2)
}

# McCrae index of profile agreement
mccraeIndex <- function(a, b) {
  (length(a) + 2 * sum(((a + b) / 2)^2) - sum((a - b)^2)) / sqrt(10 * length(a))
}

# Mean censored Euclidean distance
meanCensoredEuclidean <- function(a, b) {
  sqrt(sum((a - b)^2) / sum(ifelse(a^2 + b^2 != 0, 1, 0)))
}

# Mean character distance
meanCharacter <- function(a, b) {
  mean(abs(a - b))
}


# Morisita's index of similarity
morisita <- function(a, b) {
  lambda1 <- sum(a * (a - 1)) / (sum(a) * (sum(a) - 1))
  lambda2 <- sum(b * (b - 1)) / (sum(b) * (sum(b) - 1))
  diff <- 2 * sum(a * b) / ((lambda1 + lambda2) * sum(a) * sum(b))
  diff
}

# Morisita-Horn index of similarity
morisitaHorn <- function(a, b) {
  2 * sum(a * b) / (sum((a)^2) * (mean(b) / mean(a)) + sum((b)^2) * (mean(a) / mean(b)))
}

# Motyka distance
motykaDist <- function(a, b) {
  sum(pmin(a, b)) / sum(a + b)
}

# Motyka similarity
motykaSim <- function(a, b) {
  sum(pmax(a, b)) / sum(a + b)
}


#Neyman chi-squared difference
neyman <- function(a, b) {
  sum((a - b)^2 / a)
}

#Non-intersection
nonintersection <- function(a, b) {
  1 - sum(pmin(a, b)) / min(sum(a), sum(b))
}

# Orloci distance
orloci <- function(a, b) {
  sqrt(2 * (1 - (sum(a * b) / (sqrt(sum(a^2)) * sqrt(sum(b^2))))))
}

# Pearson chi-squared distance
pearsonChi <- function(a, b) {
  sum((a - b)^2 / b)
}

# Pearson correlation
pearsonCorr <- function(a, b) {
  cor(a, b, method = "pearson")
}

# Pearson covariance
pearsonCov <- function(a, b) {
  cov(a, b, method = "pearson")
}

# Penrose shape distance
penroseShape <- function(a, b) {
  sqrt(sum(((a - mean(a)) - (b - mean(b)))^2))
}

# Penrose size distance
penroseSize <- function(a, b) {
  sqrt(length(a)) * sum(abs(a - b))
}

# Precision
precision <- function(a, b){
  1 / cov(a, b, method = "pearson")
}

# Probabilistic symmetric chi-squared distance
probabilistic <- function(a, b) {
  2 * sum((a - b)^2 / (a + b))
}

# Roberts similarity
roberts <- function(a, b) {
  (sum((a + b) * (pmin(a, b) / pmax(a, b)))) / sum(a + b)
}

# Ruzicka similarity
ruzicka <- function(a, b) {
  sum(pmin(a, b)) / sum(pmax(a, b))
}

# Scaled Euclidean distance
scaledEuclidean <- function(matrix, row) {
  k <- ncol(matrix) / 2
  list <- NULL
  for (col in 1:k) {
    diff <- (matrix[row, col] - matrix[row, (col + k)])^2 / sd(rbind(matrix[, col], matrix[, (col + k)]), na.rm = TRUE)^2
    list <- append(list, diff)
  }
  sqrt(sum(list))
}

# Soergel distance
soergel <- function(a, b) {
  sum(abs(a - b)) / sum(pmax(a, b))
}

# S�rensen distance
sorensen <- function(a, b) {
  sum(abs(a - b)) / sum(a + b)
}

# Spearman correlation
spearmanCorr <- function(a, b) {
  cor(a, b, method = "spearman")
}

# Spearman covariance
spearmanCov <- function(a, b) {
  cov(a, b, method = "spearman")
}

# Squared chi-squared distance
squaredChi <- function(a, b) {
  sum((a - b)^2 / (a + b))
}

# Squared chord distance
squaredChord <- function(a, b) {
  sum((sqrt(a) - sqrt(b))^2)
}

# Squared euclidean distance
squaredEuclidean <- function(a, b){
  sum((a - b)^2)
}

# Statistical or standardized distance
statistical <- function(matrix, row) {
  k <- ncol(matrix) / 2
  list <- NULL
  for (col in 1:k) {
    diff <- ((matrix[row, col] - matrix[row, (col + k)]) / sd(rbind(matrix[, col], matrix[,(col + k)]), na.rm = TRUE))^2
    list <- append(list, diff)
  }
  sqrt(sum(list))
}

# Symmetric chi-squared distance
symmetricDistance <- function(a, b) {
  sqrt(sum((mean(a) + mean(b)) / (length(a) * (a + b)) * ((a / mean(a)) - (b / mean(b)))^2))
}

# Symmetric chi-squared measure
symmetricMeasure <- function(a, b) {
  sum((2 / (mean(a) * mean(b))) * ((a * mean(b) - b * mean(a))^2 / (a + b)))
}

# Taneja distance
taneja <- function(a, b) {
  sum(((a + b) /2) * log((a + b) / (2 * sqrt(a * b))))
}

# Tanimoto distance
tanimoto <- function(a, b) {
  sum(pmax(a, b) - pmin(a, b)) / sum(pmax(a, b))
}

# TauStar
tauStar <- function(a, b) {
  ablist <- NULL
  
  for (i in 1:length(a)) {
    for (j in 1:length(a)) {
      for (k in 1:length(a)) {
        for (l in 1:length(a)) {
          ablist <- append(ablist, sign(abs(a[i] - a[j]) + abs(a[k] - a[l]) - abs(a[i] - a[k]) - abs(a[j] - a[l])) * sign(abs(b[i] - b[j]) + abs(b[k] - b[l]) - abs(b[i] - b[k]) - abs(b[j] - b[l])))
        }
      }
    }
  }
  
  tauStar <- sum(ablist) / length(a)^4
  
  return(tauStar)
}


# Tops�e distance
topsoe <- function(a, b) {
  sum((a * log(2 * (a / (a + b))) + b * log(2 * (b / (a + b)))))
}

# Wave-hedges distance
wavehedges <- function(a, b) {
  sum(1 - pmin(a, b) / pmax(a, b))
}

# Whittaker index of association
whittaker <- function(a, b) {
  sum(abs(a / mean(a) - b / mean(b))) / 2
}
